# Supplementary material for: Genetic Variants Associated with Suspected Neonatal Hypoxic Ischaemic Encephalopathy: A Study in a South African Context
Source: Int J Mol Sci. 2025 Feb 27;26(5):2075. doi: 10.3390/ijms26052075 (PMC11900005; doi:10.3390/ijms26052075)
Supplement: Supplementary file 1 [file ijms-26-02075-s001.zip › Supplementary Table S1.xlsx]

## Sheet: Table S1
Supplementary Table S1: Genetic variants significantly associated with NESHIE
Variant	Variant type	Chromosome	Position	RS Identifier	Reference	Alternate	Gene Name	Gene Regiona	Upstream gene	Downstream gene	Fisher's Exact FDR	Alt. Allele Freq. (Cases)	Alt. Allele Freq. (Controls)	Genotype AA (homozygous alternate) count	AA (Cases)	AA (Controls)	Genotype Ar (heterozygous) count	Ar (Cases)	Ar (Controls)	AF Gnomadb	ncER scorec
NC_000001.11:g.13102709T>C	SNV	1	13102709	rs56151772	T	C		Intergenic			0.000140765	0.0523256	0.00348432	10	9	1	0	0	0	N/A	35.5591
NC_000001.11:g.17358587_17358591del	Deletion	1	17358588	rs138296957	AAAA	-	PADI4	Intron			2.85e-05	0.0872093	0.0139373	19	15	4	0	0	0	0.000176929	77.5338
NC_000001.11:g.36267929T>C	SNV	1	36267929	rs12751275	T	C	THRAP3	Intron			0.0003372	0.0581395	0.00696864	12	10	2	0	0	0	0.000286369	59.5457
NC_000001.11:g.36267932T>C	SNV	1	36267932	rs12751276	T	C	THRAP3	Intron			0.0003372	0.0581395	0.00696864	12	10	2	0	0	0	0.000521866	No result
NC_000001.11:g.121788120C>T	SNV	1	121788120	?	C	T		Intergenic			0.0003372	0.0581395	0.00696864	12	10	2	0	0	0	N/A	No result
NC_000001.11:g.193161714_193161715del	Deletion	1	193161715	rs1676319956	A	-	CDC73	Intron			0.000140765	0.0523256	0.00348432	9	8	1	2	2	0	N/A	88.905
NC_000001.11:g.236118145T>C	SNV	1	236118145	rs78063174	T	C		Intergenic			0.000578726	0.0610465	0.0087108	0	0	0	26	21	5	0.0177769	No result
NC_000002.12:g.25871945A>T	SNV	2	25871945	rs192572071	A	T	ASXL2	Intron			0.000138053	0.0581395	0.00522648	1	1	0	21	18	3	0.00572359	39.8827
NC_000002.12:g.87718514G>A	SNV	2	87718514	rs2943815	G	A	ANAPC1P4	Intron			0.000264224	0.0552326	0.00522648	10	9	1	2	1	1	0.000965717	41.2431
NC_000002.12:g.114110393C>T	SNV	2	114110393	rs866131477	C	T		Intergenic			0.000617842	0.0552326	0.00696864	10	9	1	3	1	2	0.00809057	47.6944
NC_000002.12:g.116829690T>C	SNV	2	116829690	rs181472728	T	C		Intergenic			3.85e-07	0.0610465	0	10	10	0	1	1	0	0.0027303	No result
NC_000002.12:g.211135503_211135506del	Deletion	2	211135504	rs200076434	ATG	-		Intergenic			0.000617842	0.0552326	0.00696864	1	1	0	21	17	4	0.000185391	No result
NC_000002.12:g.219188152C>G	SNV	2	219188152	rs147917215	C	G		Intergenic			8.23e-05	0.0552326	0.00348432	4	4	0	13	11	2	0.014593	15.32
NC_000003.12:g.49939469C>T	SNV	3	49939469	rs113585057	C	T	RBM6	Intron			0.000265991	0.0639535	0.0087108	8	8	0	11	6	5	7.77795e-05	70.4368
NC_000003.12:g.131978228C>T	SNV	3	131978228	rs183590243	C	T	CPNE4	Intron			0.000305025	0.0872093	0.0191638	18	13	5	5	4	1	0.0055011	21.4921
NC_000003.12:g.131978232insT	Insertion	3	131978232	rs1553820870	-	T	CPNE4	Intron			0.000265991	0.0639535	0.0087108	12	10	2	3	2	1	0.000336428	21.4921
NC_000003.12:g.188929297C>T	SNV	3	188929297	rs140453022	C	T		Intergenic			0.000464272	0.0523256	0.00522648	0	0	0	21	18	3	0.00301498	No result
NC_000004.11:g.31819190G>A	SNV	4	31819190	rs1315645534	G	A		Intergenic			2.47e-05	0.0697674	0.00696864	14	12	2	0	0	0	0.000625	No result
NC_000004.12:g.32839127G>A	SNV	4	32839127	rs865892643	G	A		Intergenic			1.53e-11	0.122093	0.00696864	23	21	2	0	0	0	N/A	No result
NC_000004.12:g.68202376A>C	SNV	4	68202376	rs201989828	A	C	FTLP10	Intron			0.0003372	0.0581395	0.00696864	12	10	2	0	0	0	N/A	40.8326
NC_000004.12:g.72456033C>T	SNV	4	72456033	rs13117558	C	T	ADAMTS3	Intron			2.47e-05	0.0697674	0.00696864	14	12	2	0	0	0	0.011939	8.7134
NC_000004.12:g.112580194C>T	SNV	4	112580194	rs13103445	C	T	ZGRF1	Intron			1.89e-06	0.0755814	0.00522648	13	12	1	3	2	1	0.000349863	2.2931
NC_000004.12:g.112580195A>C	SNV	4	112580195	rs1470133326	A	C	ZGRF1	Intron			3.7e-05	0.0726744	0.0087108	13	11	2	4	3	1	0.000378327	2.2931
NC_000004.12:g.112580200T>G	SNV	4	112580200	rs201263379	T	G	ZGRF1	Intron			1.77e-06	0.0901163	0.010453	15	13	2	7	5	2	0.000694847	2.2931
NC_000004.12:g.140780744_140780757del	Deletion	4	140780745	rs1487339905	ATTGTATACGCGT	-		Intergenic			0.000140765	0.0523256	0.00348432	10	9	1	0	0	0	0.0020284	43.4846
NC_000004.12:g.184966796T>C	SNV	4	184966796	rs62640995	T	C		Intergenic			0.000543981	0.0813953	0.0174216	19	14	5	0	0	0	0.0163132	81.9889
NC_000005.10:g.23633263T>C	SNV	5	23633263	rs796424880	T	C		Intergenic			9.49e-07	0.0581395	0	10	10	0	0	0	0	5.42064e-05	No result
NC_000005.10:g.46571556C>G	SNV	5	46571556	rs1334221005	C	G		Intergenic			0.0003372	0.0581395	0.00696864	4	4	0	16	12	4	N/A	No result
NC_000005.10:g.49758957C>A	SNV	5	49758957	rs1332072522	C	A		Intergenic			0.000573697	0.0639535	0.010453	14	11	3	0	0	0	N/A	No result
NC_000005.10:g.71089528A>G	SNV	5	71089528	rs2576912	A	G	OCLNP1	Intron			7.67e-06	0.0930233	0.0139373	20	16	4	0	0	0	0.00453494	72.0541
NC_000005.10:g.177928906G>A	SNV	5	177928906	rs368665558	G	A		Upstream intergenic		LOC124901146	0.000106114	0.0639535	0.00696864	13	11	2	0	0	0	0.00244351	50.828
NC_000006.12:g.1905449A>G	SNV	6	1905449	rs9501782	A	G	GMDS	Intron			0.000149069	0.0668605	0.0087108	6	6	0	16	11	5	0.00234341	66.4839
NC_000006.12:g.107322816C>G	SNV	6	107322816	rs115169311	C	G	PDSS2	Intron			0.000464272	0.0523256	0.00522648	0	0	0	21	18	3	0.0134689	97.9443
NC_000006.12:g.134908061insTA	Insertion	6	134908061	rs71006744	-	TA		Intergenic			0.000593502	0.0755814	0.0156794	4	3	1	27	20	7	N/A	26.0556
NC_000006.12:g.145177580A>G	SNV	6	145177580	rs78758690	A	G		Intergenic			0.000573697	0.0639535	0.010453	0	0	0	28	22	6	0.00897209	No result
NC_000006.12:g.162010964A>T	SNV	6	162010964	rs796733052	A	T	PRKN	Intron			1.99e-07	0.0959302	0.0087108	18	16	2	2	1	1	0.000716204	91.9735
NC_000006.12:g.162010973A>T	SNV	6	162010973	rs796838761	A	T	PRKN	Intron			8.4e-12	0.113372	0.00348432	20	19	1	1	1	0	0.000622222	91.9735
NC_000006.12:g.162010996_162011001del	Deletion	6	162010997	rs1432554682	ATAAT	-	PRKN	Intron			7.73e-10	0.0813953	0	13	13	0	2	2	0	0.000460723	91.9735
NC_000006.12:g.162011042_162011043del	Deletion	6	162011043	rs1379266412	T	-	PRKN	Intron			2.47e-05	0.0697674	0.00696864	13	12	1	2	0	2	0.00154679	91.9735
NC_000007.14:g.101178474T>C	SNV	7	101178474	rs114661726	T	C	NAT16	Intron			0.000578726	0.0610465	0.0087108	2	2	0	22	17	5	0.00465863	60.6713
NC_000008.11:g.57382718G>A	SNV	8	57382718	rs377578306	G	A		Intergenic			7.36e-06	0.0581395	0.00174216	9	9	0	3	2	1	0.000105943	No result
NC_000008.11:g.57382726del	Deletion	8	57382726	rs375516140	A	-		Intergenic			3.7e-05	0.0581395	0.00348432	8	8	0	6	4	2	5.17616e-05	No result
NC_000008.11:g.57382736T>A	SNV	8	57382736	rs556634762	T	A		Intergenic			0.000573697	0.0639535	0.010453	10	8	2	8	6	2	9.73473e-05	No result
NC_000008.11:g.92633908A>C	SNV	8	92633908	rs79834214	A	C	LOC102724710	Intron			0.000617842	0.0552326	0.00696864	0	0	0	23	19	4	0.00979645	29.2237
NC_000008.11:g.92638777T>A	SNV	8	92638777	rs78398764	T	A	LOC102724710	Intron			0.000617842	0.0552326	0.00696864	0	0	0	23	19	4	0.0106268	16.2347
NC_000009.12:g.17119108_17119116del	Deletion	9	17119109	rs1476234905	TAACAGAT	-		Intergenic			1.9e-07	0.0784884	0.00348432	14	13	1	1	1	0	N/A	40.2492
NC_000009.12:g.41610297C>T	SNV	9	41610297	rs1166984202	C	T		Intergenic			0.000106114	0.0639535	0.00696864	13	11	2	0	0	0	0.00125	No result
NC_000009.12:g.100100972_100100973del	Deletion	9	100100973	rs1339238486	T	-	INVS	Intron			0.000573697	0.0639535	0.010453	2	2	0	24	18	6	0.0120182	72.5545
NC_000009.12:g.103942210T>A	SNV	9	103942210	rs113452851	T	A		Intergenic			0.000140765	0.0523256	0.00348432	1	1	0	18	16	2	0.012068	No result
NC_000009.12:g.104151814C>T	SNV	9	104151814	rs73508908	C	T		Intergenic			0.000138053	0.0581395	0.00522648	1	1	0	21	18	3	0.0130534	22.0052
NC_000010.11:g.41055940C>T	SNV	10	41055940	rs1488978284	C	T		Intergenic			2.22e-07	0.0639535	0	11	11	0	0	0	0	N/A	No result
NC_000010.11:g.57471499C>T	SNV	10	57471499	?	C	T		Intergenic			8.14e-05	0.0755814	0.010453	16	13	3	0	0	0	N/A	No result
NC_000010.11:g.79642025T>A	SNV	10	79642025	rs985847884	T	A	LINC02679	Intron			2.09e-06	0.0988372	0.0139373	17	14	3	8	6	2	0.00470219	No result
NC_000011.10:g.53074815C>T	SNV	11	53074815	rs1438416516	C	T		Intergenic			3.61e-07	0.0872093	0.00696864	17	15	2	0	0	0	N/A	No result
NC_000011.10:g.90046553G>A	SNV	11	90046553	rs28803870	G	A		Downstream intergenic	TRIM49C		1.39e-05	0.0813953	0.010453	17	14	3	0	0	0	0.00280961	9.2295
NC_000011.10:g.99636969T>C	SNV	11	99636969	rs1487501796	T	C	CNTN5	Intron			0.000573697	0.0639535	0.010453	14	11	3	0	0	0	0.00456808	1.7715
NC_000012.12:g.18098317A>G	SNV	12	18098317	rs183492912	A	G		Intergenic			0.000617842	0.0552326	0.00696864	1	1	0	21	17	4	0.0134434	No result
NC_000012.12:g.95148880_95148887del	Deletion	12	95148881	rs1435477882	TATATAT	-	FGD6	Intron			4.66e-06	0.0523256	0	9	9	0	0	0	0	N/A	4.5599
NC_000013.11:g.18050540G>T	SNV	13	18050540	rs1473248383	G	T		Intergenic			0.000573697	0.0639535	0.010453	14	11	3	0	0	0	N/A	No result
NC_000013.11:g.71735277T>C	SNV	13	71735277	rs929597192	T	C	DACH1	Intron			0.000617842	0.0552326	0.00696864	6	6	0	11	7	4	2.81674e-05	70.2721
NC_000014.9:g.19121274G>A	SNV	14	19121274	rs368286688	G	A		Intergenic			0.0003372	0.0581395	0.00696864	12	10	2	0	0	0	N/A	68.0508
NC_000015.10:g.30108976T>C	SNV	15	30108976	rs376607690	T	C	ULK4P3	Intron			0.0003372	0.0581395	0.00696864	12	10	2	0	0	0	N/A	58.754
NC_000015.10:g.92047192C>T	SNV	15	92047192	rs377648282	C	T	SLCO3A1	Intron			1.4e-05	0.0988372	0.0174216	22	17	5	0	0	0	N/A	4.8327
NC_000017.11:g.38038582C>T	SNV	17	38038582	rs1215326300	C	T		Downstream intergenic	LOC102723819		0.000543981	0.0813953	0.0174216	19	14	5	0	0	0	0.00012038	No result
NC_000018.10:g.79016396C>T	SNV	18	79016396	rs1302614905	C	T		Downstream intergenic	LOC105372225		0.000140765	0.0523256	0.00348432	10	9	1	0	0	0	N/A	9.0154
NC_000019.10:g.3711324A>G	SNV	19	3711324	rs62130626	A	G	TJP3	Intron			3.94e-05	0.0930233	0.0174216	15	13	2	12	6	6	0.000254216	9.7857
NC_000019.10:g.30075028_30075029del	Deletion	19	30075029	rs138117685	T	-		Intergenic			0.0003372	0.0581395	0.00696864	2	2	0	20	16	4	0.00870524	58.9571
NC_000021.9:g.13651096C>G	SNV	21	13651096	rs62211856	C	G		Intergenic			4.66e-06	0.0523256	0	9	9	0	0	0	0	0.000618447	55.9024
NC_000022.11:g.11839498C>T	SNV	22	11839498	rs1262906033	C	T		Intergenic			0.000543981	0.0813953	0.0174216	19	14	5	0	0	0	0.00124947	No result
NC_000022.11:g.18388073G>A	SNV	22	18388073	rs369534471	G	A		Upstream intergenic	FAM230A		0.000368961	0.0755814	0.0139373	17	13	4	0	0	0	0.000251534	No result
NC_000022.11:g.18732630G>A	SNV	22	18732630	rs373078984	G	A		Intergenic			0.000140765	0.0523256	0.00348432	10	9	1	0	0	0	0.000527983	85.2577
a Genomic location was recorded as upstream or downstream intergenic if the variant was located within 1000 bp of a gene.
b N/A indicates the variant is not found in Gnomad
c Scores higher than 80 are shown in bold and considered implicated in regulatory processes
