# Supplementary material for: Genetic Variants Associated with Suspected Neonatal Hypoxic Ischaemic Encephalopathy: A Study in a South African Context
Source: Int J Mol Sci. 2025 Feb 27;26(5):2075. doi: 10.3390/ijms26052075 (PMC11900005; doi:10.3390/ijms26052075)
Supplement: Supplementary file 1 [file ijms-26-02075-s001.zip › Supplementary Table S2.xlsx]

## Sheet: Table S2
Supplementary Table S2: Genetic variants significantly associated with NESHIE - odds ratiosa
Variant	Odds Ratio (Alternate Allele)	OR Lower Confidence Bound (Alt.)	OR Upper Confidence Bound (Alt.)	Odds Ratio (Reference Allele)	OR Lower Confidence Bound (Ref.)	OR Upper Confidence Bound (Ref.)
NC_000001.11:g.13102709T>C	15.791	3.641	68.49	0.063	0.015	0.275
NC_000001.11:g.17358587_17358591del	6.76	3.062	14.924	0.148	0.067	0.327
NC_000001.11:g.36267929T>C	8.796	2.981	25.958	0.114	0.039	0.335
NC_000001.11:g.36267932T>C	8.796	2.981	25.958	0.114	0.039	0.335
NC_000001.11:g.121788120C>T	8.796	2.981	25.958	0.114	0.039	0.335
NC_000001.11:g.193161714_193161715del	15.791	3.641	68.49	0.063	0.015	0.275
NC_000001.11:g.236118145T>C	7.399	2.763	19.809	0.135	0.05	0.362
NC_000002.12:g.25871945A>T	11.749	3.465	39.842	0.085	0.025	0.289
NC_000002.12:g.87718514G>A	11.127	3.268	37.889	0.09	0.026	0.306
NC_000002.12:g.114110393C>T	8.331	2.81	24.699	0.12	0.04	0.356
NC_000002.12:g.116829690T>C	?	?	?	0	?	?
NC_000002.12:g.211135503_211135506del	8.331	2.81	24.699	0.12	0.04	0.356
NC_000002.12:g.219188152C>G	16.72	3.87	72.241	0.06	0.014	0.258
NC_000003.12:g.49939469C>T	7.775	2.916	20.729	0.129	0.048	0.343
NC_000003.12:g.131978228C>T	4.89	2.417	9.892	0.204	0.101	0.414
NC_000003.12:g.131978232insT	7.775	2.916	20.729	0.129	0.048	0.343
NC_000003.12:g.188929297C>T	10.509	3.072	35.948	0.095	0.028	0.325
NC_000004.11:g.31819190G>A	10.688	3.676	31.075	0.094	0.032	0.272
NC_000004.12:g.32839127G>A	19.818	7.039	55.792	0.05	0.018	0.142
NC_000004.12:g.68202376A>C	8.796	2.981	25.958	0.114	0.039	0.335
NC_000004.12:g.72456033C>T	10.688	3.676	31.075	0.094	0.032	0.272
NC_000004.12:g.112580194C>T	15.562	4.673	51.82	0.064	0.019	0.214
NC_000004.12:g.112580195A>C	8.918	3.381	23.525	0.112	0.043	0.296
NC_000004.12:g.112580200T>G	9.376	3.87	22.718	0.107	0.044	0.258
NC_000004.12:g.140780744_140780757del	15.791	3.641	68.49	0.063	0.015	0.275
NC_000004.12:g.184966796T>C	4.997	2.396	10.423	0.2	0.096	0.417
NC_000005.10:g.23633263T>C	?	?	?	0	?	?
NC_000005.10:g.46571556C>G	8.796	2.981	25.958	0.114	0.039	0.335
NC_000005.10:g.49758957C>A	6.468	2.596	16.117	0.155	0.062	0.385
NC_000005.10:g.71089528A>G	7.256	3.303	15.941	0.138	0.063	0.303
NC_000005.10:g.177928906G>A	9.736	3.326	28.501	0.103	0.035	0.301
NC_000006.12:g.1905449A>G	8.154	3.07	21.655	0.123	0.046	0.326
NC_000006.12:g.107322816C>G	10.509	3.072	35.948	0.095	0.028	0.325
NC_000006.12:g.134908061insTA	5.133	2.376	11.09	0.195	0.09	0.421
NC_000006.12:g.145177580A>G	6.468	2.596	16.117	0.155	0.062	0.385
NC_000006.12:g.162010964A>T	12.075	4.667	31.245	0.083	0.032	0.214
NC_000006.12:g.162010973A>T	36.57	8.771	152.481	0.027	0.007	0.114
NC_000006.12:g.162010996_162011001del	?	?	?	0	?	?
NC_000006.12:g.162011042_162011043del	10.688	3.676	31.075	0.094	0.032	0.272
NC_000007.14:g.101178474T>C	7.399	2.763	19.809	0.135	0.05	0.362
NC_000008.11:g.57382718G>A	35.37	4.725	264.778	0.028	0.004	0.212
NC_000008.11:g.57382726del	17.654	4.1	76.015	0.057	0.013	0.244
NC_000008.11:g.57382736T>A	6.468	2.596	16.117	0.155	0.062	0.385
NC_000008.11:g.92633908A>C	8.331	2.81	24.699	0.12	0.04	0.356
NC_000008.11:g.92638777T>A	8.331	2.81	24.699	0.12	0.04	0.356
NC_000009.12:g.17119108_17119116del	24.36	5.755	103.112	0.041	0.01	0.174
NC_000009.12:g.41610297C>T	9.736	3.326	28.501	0.103	0.035	0.301
NC_000009.12:g.100100972_100100973del	6.468	2.596	16.117	0.155	0.062	0.385
NC_000009.12:g.103942210T>A	15.791	3.641	68.49	0.063	0.015	0.275
NC_000009.12:g.104151814C>T	11.749	3.465	39.842	0.085	0.025	0.289
NC_000010.11:g.41055940C>T	?	?	?	0	?	?
NC_000010.11:g.57471499C>T	7.74	3.152	19.004	0.129	0.053	0.317
NC_000010.11:g.79642025T>A	7.76	3.548	16.971	0.129	0.059	0.282
NC_000011.10:g.53074815C>T	13.615	4.753	38.997	0.073	0.026	0.21
NC_000011.10:g.90046553G>A	8.388	3.436	20.476	0.119	0.049	0.291
NC_000011.10:g.99636969T>C	6.468	2.596	16.117	0.155	0.062	0.385
NC_000012.12:g.18098317A>G	8.331	2.81	24.699	0.12	0.04	0.356
NC_000012.12:g.95148880_95148887del	?	?	?	0	?	?
NC_000013.11:g.18050540G>T	6.468	2.596	16.117	0.155	0.062	0.385
NC_000013.11:g.71735277T>C	8.331	2.81	24.699	0.12	0.04	0.356
NC_000014.9:g.19121274G>A	8.796	2.981	25.958	0.114	0.039	0.335
NC_000015.10:g.30108976T>C	8.796	2.981	25.958	0.114	0.039	0.335
NC_000015.10:g.92047192C>T	6.186	3.015	12.69	0.162	0.079	0.332
NC_000017.11:g.38038582C>T	4.997	2.396	10.423	0.2	0.096	0.417
NC_000018.10:g.79016396C>T	15.791	3.641	68.49	0.063	0.015	0.275
NC_000019.10:g.3711324A>G	5.785	2.806	11.925	0.173	0.084	0.356
NC_000019.10:g.30075028_30075029del	8.796	2.981	25.958	0.114	0.039	0.335
NC_000021.9:g.13651096C>G	?	?	?	0	?	?
NC_000022.11:g.11839498C>T	4.997	2.396	10.423	0.2	0.096	0.417
NC_000022.11:g.18388073G>A	5.785	2.588	12.929	0.173	0.077	0.386
NC_000022.11:g.18732630G>A	15.791	3.641	68.49	0.063	0.015	0.275
a Odds ratios are missing where the alternate allele frequency in controls is 0
